# Supplementary material for: Level of episiotomy practice and its disparity among primiparous and multiparous women in Ethiopia: a systematic review and meta-analysis
Source: Front Glob Womens Health. 2023 Nov 6;4:1153640. doi: 10.3389/fgwh.2023.1153640 (PMC10657876; doi:10.3389/fgwh.2023.1153640)
Supplement: Supplementary Table S2 [file Table2.xlsx]

## Sheet: Episiotomy
number	Authors name	publication year	Authoryear	Region1	Region	Study area	Study design	Total	Cases	Prevalence	mean age	Primipares (n)	Primipares(Cases)	Multipares(n)	Multipares(Cases )
1	Yemane Y.et al.	2017	Yemane Y.et al 2017	Tigray	Tigray	Axum	cross-sectional	338	140	41.4	25	195	95	143	45
2	Worku SA.et al	2019	Worku S.et al 2019	Addis Ababa	Addis Ababa	Akake Kality	cross-sectional	381	134	35.2	27.7	152	102	229	32
3	Teshome Y. et al	2020	Teshome Y. et al 2020	Amhara	Amhara	University of GSH	cross-sectional	306	146	47.7	25.9	215	118	97	29
4	Mitiku G. et al	2015	Mitiku G. et al 2015	SNNP	Other	Mizan Aman General Hospital	cross-sectional	310	95	30.6		143	57	121	38
5	Niguse K. et al	2016	Niguse K. et al 2016	Tigray	Tigray	Shire Public health facilities	cross-sectional	407	144	35.4	26.3	140	70	267	74
6	Kiros K, et al	2006	Kiros K, et al 2006	Addis Ababa	Addis Ababa	Tikur Anbessa Teaching Hopital	cross-sectional	672	270	40.2
7	Aynalem FW	2016	Aynalem FW 2016	Amhara	Amhara	Debre Markos Referral Hospital	cross-sectional	314	132	42
8	Marai W.	2002	Marai W 2002	Oromia	Other	Jimma Teaching Hospital	cross-sectional	2861	715	25	22
9	Woretaw E, et al	2020	Woretaw E,et al 2020	Amhara	Amhara	Metema District	cross-sectional	410	180	44.15
10	Tefera T.etal	2019	Tefera T et al,2019	Addis Ababa	Addis Ababa	Saint Paul’s Hospital Millennium Medical College	cross-sectional	405	265	65.4	25	215	181	190	84
11	Beyene et al	2020	Beyene et al,2020	Amhara	Amhara	Felege Hiwot Referral Hospital	Crosssectional	411	169	41.1	26.6	154	99	257	70
12	Fikadu et al	2020	Fikadu et al,202	SNNP	Other	Arba Minch General Hospital	Crosssectional	410	272	68		212	171	188	101
13	Tamene et al	2020	Tamene et al,2020	Addis Ababa	Addis Ababa	St. Paul’s Hospital	Cross sectional	344	144	41.9	25.53	194	120	150	24
