# Supplementary material for: Level of episiotomy practice and its disparity among primiparous and multiparous women in Ethiopia: a systematic review and meta-analysis
Source: Front Glob Womens Health. 2023 Nov 6;4:1153640. doi: 10.3389/fgwh.2023.1153640 (PMC10657876; doi:10.3389/fgwh.2023.1153640)
Supplement: Supplementary Table S3 [file Table3.xlsx]

## Sheet: Data Quality Assessment
				Study Quality Assurance
				Selection 1) (1 point)	Selection 2) ((1 point)	Selection 3)(1 point)	Selection 4)(2 point)	Comparability	Outcome 1) (2 point)	Outcome 2) (1 point)
S.no	Authors name	Year of Publication	Region	Representativeness of the sample	Sample size justified and satisfactory	None response rate	Validated Measurment tool	Comparability (2 point)	Outcome Assessment described	Statistical test used described	Total score (out of 10)
1	Yemane Y.et al.	2017	Tigray	1	1	1	1	2	1	1	8
2	Worku SA.et al	2019	Addis Ababa	1	1	1	1	2	2	1	9
3	Teshome Y. et al	2020	Amhara	1	0	0	1	2	1	1	6
4	Mitiku G. et al	2015	Southern region	0	0	1	1	2	1	1	6
5	Niguse K. et al	2016	Tigray	1	1	1	1	1	2	1	8
6	Kiros K, et al	2006	Addis Ababa	1	1	1	1	2	1	1	8
7	Aynalem FW	2016	Amhara	1	1	1	1	1	1	1	7
8	Marai W.	2002	Oromia	1	1	1	2	2	1	1	9
9	Woretaw E, et al	2020	Amhara	1	1	1	1	2	1	1	8
10	Tefera T.etal	2019	Addis Ababa	1	1	1	1	2	1	1	8
11	Beyene et al	2020	Amhara	1	1	1	1	1	1	1	7
12	Fikadu et al	2020	SNNP	1	1	1	1	1	2	1	8
13	Tamene et al	2020	Addis Ababa	1	1	1	1	1	1	1	7
											Mean quality score=7.7
											Standard deviation=1.3
